# Supplementary material for: Beekeepers Support the Use of RNA Interference (RNAi) to Control Varroa destructor
Source: Insects. 2024 Jul 18;15(7):539. doi: 10.3390/insects15070539 (PMC11276693; doi:10.3390/insects15070539)
Supplement: Supplementary file 1 [file insects-15-00539-s001.zip]

Archive with 1 entries (1 files):
- insects-3113177-supplementary.pdf
